# Supplementary material for: Characterization of the Heat-Stable Proteome during Seed Germination in Arabidopsis with Special Focus on LEA Proteins
Source: Int J Mol Sci. 2021 Jul 29;22(15):8172. doi: 10.3390/ijms22158172 (PMC8347141; doi:10.3390/ijms22158172)
Supplement: Supplementary file 1 [file ijms-22-08172-s001.zip]

Archive with 3 entries (3 files):
- ijms-1272535-suplementary figures.pdf
- Supplemental Table_S4_final_IJMS_revised.xlsx
- Supplementary Tables_final_IJMS_new.xlsx
